# Supplementary material for: In-House Validation of Four Duplex Droplet Digital PCR Assays to Quantify GM Soybean Events
Source: Foods. 2024 Dec 11;13(24):4011. doi: 10.3390/foods13244011 (PMC11727554; doi:10.3390/foods13244011)
Supplement: Supplementary file 1 [file foods-13-04011-s001.zip]

Archive with 3 entries (3 files):
- Tab S3.pdf
- Tab S1.pdf
- Tab S2.pdf
